# Supplementary material for: Medical Utilization of Emergency Departments among Patients with Prostate Cancer: A Nationwide Population-Based Study in Taiwan
Source: Int J Environ Res Public Health. 2021 Dec 15;18(24):13233. doi: 10.3390/ijerph182413233 (PMC8701110; doi:10.3390/ijerph182413233)
Supplement: Supplementary file 1 [file ijerph-18-13233-s001.zip]

Archive with 1 entries (1 files):
- ijerph-1438245-supplementary.pdf
